# Supplementary material for: Molecular Response of Meyerozyma guilliermondii to Patulin: Transcriptomic-Based Analysis
Source: J Fungi (Basel). 2023 Apr 30;9(5):538. doi: 10.3390/jof9050538 (PMC10219284; doi:10.3390/jof9050538)
Supplement: Supplementary file 1 [file jof-09-00538-s001.zip]

Archive with 1 entries (1 files):
- jof-2351183-supplementary.pdf
